# Supplementary material for: Characterizing the Spatiotemporal Distribution of Three Native Stink Bugs (Hemiptera: Pentatomidae) across an Agricultural Landscape
Source: Insects. 2021 Sep 22;12(10):854. doi: 10.3390/insects12100854 (PMC8540503; doi:10.3390/insects12100854)
Supplement: Supplementary file 1 [file insects-12-00854-s001.zip]

Archive with 1 entries (1 files):
- insects-1354999 - supplementary.pdf
